# Supplementary material for: Enhanced Tribocatalytic Degradation of Organic Pollutants by ZnO Nanoparticles of High Crystallinity
Source: Nanomaterials (Basel). 2022 Dec 22;13(1):46. doi: 10.3390/nano13010046 (PMC9824812; doi:10.3390/nano13010046)
Supplement: Supplementary file 1 [file nanomaterials-13-00046-s001.zip]

Archive with 1 entries (1 files):
- nanomaterials-2099145-supplementary.pdf
